# Supplementary material for: Two Single Nucleotide Deletions in the ABCD1 Gene Causing Distinct Phenotypes of X-Linked Adrenoleukodystrophy
Source: Int J Mol Sci. 2023 Mar 22;24(6):5957. doi: 10.3390/ijms24065957 (PMC10051867; doi:10.3390/ijms24065957)
Supplement: Supplementary file 1 [file ijms-24-05957-s001.zip]

Archive with 1 entries (1 files):
- ijms-2168579-supplementary.pdf
